# Supplementary material for: Dynamics of diazotroph particle colonization in the Arctic Ocean
Source: ISME J. 2025 May 20;19(1):wraf098. doi: 10.1093/ismejo/wraf098 (PMC12202154; doi:10.1093/ismejo/wraf098)
Supplement: TableS1_wraf098 [file tables1_wraf098.zip › TableS1_wraf098.csv]

Station	Class	Agarose	Alginate	Corrected P-value	effect_size	Preference
N01	Alphaproteobacteria	7.7 %	0.0 %	0.39	0.017	None
N01	Betaproteobacteria	8.3 %	8.9 %	0.51	-0.007	None
N01	Cyanophyceae (nifH-based)	40.0 %	43.1 %	0.29	-0.049	None
N01	Gammaproteobacteria	44.0 %	48.1 %	7.5E-14	-0.236	Alginate
N08	Alphaproteobacteria	17.9 %	13.3 %	0.51	0.017	None
N08	Betaproteobacteria	23.9 %	10.4 %	0.10	0.02	None
N08	Cyanophyceae (nifH-based)	26.2 %	42.5 %	0.0026	-0.026	Alginate
N08	Gammaproteobacteria	31.9 %	33.9 %	2.2E-06	-0.116	Alginate
N12	Alphaproteobacteria	4.8 %	3.9 %	0.6502	0.007	None
N12	Betaproteobacteria	18.0 %	14.2 %	0.39	0.01	None
N12	Cyanophyceae (nifH-based)	58.4 %	56.3 %	0.33	-0.052	None
N12	Gammaproteobacteria	18.8 %	25.7 %	3.5E-11	-0.136	Alginate
N16	Alphaproteobacteria	1.4 %	0.0 %	0.5158	0.005	None
N16	Betaproteobacteria	9.3 %	24.8 %	0.4161	-0.008	None
N16	Cyanophyceae (nifH-based)	37.1 %	56.7 %	2E-16	-0.112	Alginate
N16	Gammaproteobacteria	52.1 %	18.5 %	2E-16	0.205	Agarose
