# Supplementary material for: Dynamics of diazotroph particle colonization in the Arctic Ocean
Source: ISME J. 2025 May 20;19(1):wraf098. doi: 10.1093/ismejo/wraf098 (PMC12202154; doi:10.1093/ismejo/wraf098)
Supplement: TableS2_wraf098 [file tables2_wraf098.zip › TableS2_wraf098.csv]

Station	Class	Agarose	Alginate	Corrected P-value	effect_size	Preference
N01	Alphaproteobacteria	37.6 %	19.9 %	0.34	-0.007	None
N01	Betaproteobacteria	3.3 %	0.4 %	0.71	-0.003	None
N01	Cyanophyceae (16S-based)	27.0 %	1.3 %	0.71	0.008	None
N01	Gammaproteobacteria	32.1 %	78.4 %	0.34	-0.011	None
N08	Alphaproteobacteria	23.7 %	68.2 %	0.79	-0.001	None
N08	Betaproteobacteria	2.0 %	0.3 %	0.63	0.005	None
N08	Cyanophyceae (16S-based)	17.2 %	0.3 %	0.34	0.019	None
N08	Gammaproteobacteria	57.1 %	31.2 %	0.71	0.003	None
N12	Alphaproteobacteria	50.1 %	57.1 %	0.78	0.002	None
N12	Betaproteobacteria	25.2 %	0.0 %	0.31	0.041	None
N12	Cyanophyceae (16S-based)	5.3 %	0.0 %	0.34	0.025	None
N12	Gammaproteobacteria	19.4 %	42.9 %	0.63	-0.004	None
N16	Alphaproteobacteria	67.3 %	48.0 %	0.63	0.008	None
N16	Betaproteobacteria	11.2 %	21.8 %	0.45	-0.023	None
N16	Cyanophyceae (16S-based)	0.7 %	0.8 %	0.78	-0.006	None
N16	Gammaproteobacteria	20.9 %	29.4 %	0.63	-0.008	None
