# Supplementary material for: Dynamics of diazotroph particle colonization in the Arctic Ocean
Source: ISME J. 2025 May 20;19(1):wraf098. doi: 10.1093/ismejo/wraf098 (PMC12202154; doi:10.1093/ismejo/wraf098)
Supplement: TableS3_wraf098 [file tables3_wraf098.zip › TableS3_wraf098.csv]

Sample	Type	Station	Incubation	NN	PO4	Fe	Chla	SST	NO2	PAR	TIR	Trans	SSS	Sequenced?
X2668.nifH	Inorganic	N01	2 h	0.63	0.12	0.1	1.13	9.92	0.07	8.11	13.68	0.84	35.04	Yes
X2670.nifH	Agarose	N01	2 h	0.63	0.12	0.1	1.13	9.92	0.07	8.11	13.68	0.84	35.04	Yes
X2671.nifH	Agarose	N01	2 h	0.63	0.12	0.1	1.13	9.92	0.07	8.11	13.68	0.84	35.04	Yes
X2672.nifH	Agarose	N01	2 h	0.63	0.12	0.1	1.13	9.92	0.07	8.11	13.68	0.84	35.04	Yes
X2677.nifH	Free Living	N01	2 h	0.63	0.12	0.1	1.13	9.92	0.07	8.11	13.68	0.84	35.04	Yes
X2678.nifH	Inorganic	N01	36 h	0.63	0.12	0.1	1.13	9.92	0.07	8.11	13.68	0.84	35.04	Yes
X2679.nifH	Inorganic	N01	36 h	0.63	0.12	0.1	1.13	9.92	0.07	8.11	13.68	0.84	35.04	Yes
X2681.nifH	Agarose	N01	36 h	0.63	0.12	0.1	1.13	9.92	0.07	8.11	13.68	0.84	35.04	Yes
X2683.nifH	Alginate	N01	36 h	0.63	0.12	0.1	1.13	9.92	0.07	8.11	13.68	0.84	35.04	Yes
X2686.nifH	Free Living	N01	36 h	0.63	0.12	0.1	1.13	9.92	0.07	8.11	13.68	0.84	35.04	Yes
X2687.nifH	Free Living	N01	36 h	0.63	0.12	0.1	1.13	9.92	0.07	8.11	13.68	0.84	35.04	Yes
X2689.nifH	Inorganic	N01	72 h	0.63	0.12	0.1	1.13	9.92	0.07	8.11	13.68	0.84	35.04	Yes
X2692.nifH	Agarose	N01	72 h	0.63	0.12	0.1	1.13	9.92	0.07	8.11	13.68	0.84	35.04	Yes
X2693.nifH	Alginate	N01	72 h	0.63	0.12	0.1	1.13	9.92	0.07	8.11	13.68	0.84	35.04	Yes
X2696.nifH	Free Living	N01	72 h	0.63	0.12	0.1	1.13	9.92	0.07	8.11	13.68	0.84	35.04	Yes
X2698.nifH	Inorganic	N12	2 h	0.2	0.08	1.89	0.64	4.17	0.02	61.38	104.5	0.95	34.36	Yes
X2699.nifH	Inorganic	N12	2 h	0.2	0.08	1.89	0.64	4.17	0.02	61.38	104.5	0.95	34.36	Yes
X2702.nifH	Agarose	N12	2 h	0.2	0.08	1.89	0.64	4.17	0.02	61.38	104.5	0.95	34.36	Yes
X2704.nifH	Alginate	N12	2 h	0.2	0.08	1.89	0.64	4.17	0.02	61.38	104.5	0.95	34.36	Yes
X2706.nifH	Free Living	N12	2 h	0.2	0.08	1.89	0.64	4.17	0.02	61.38	104.5	0.95	34.36	Yes
X2708.nifH	Inorganic	N12	36 h	0.2	0.08	1.89	0.64	4.17	0.02	61.38	104.5	0.95	34.36	Yes
X2709.nifH	Inorganic	N12	36 h	0.2	0.08	1.89	0.64	4.17	0.02	61.38	104.5	0.95	34.36	Yes
X2711.nifH	Agarose	N12	36 h	0.2	0.08	1.89	0.64	4.17	0.02	61.38	104.5	0.95	34.36	Yes
X2712.nifH	Agarose	N12	36 h	0.2	0.08	1.89	0.64	4.17	0.02	61.38	104.5	0.95	34.36	Yes
X2713.nifH	Alginate	N12	36 h	0.2	0.08	1.89	0.64	4.17	0.02	61.38	104.5	0.95	34.36	Yes
X2717.nifH	Free Living	N12	36 h	0.2	0.08	1.89	0.64	4.17	0.02	61.38	104.5	0.95	34.36	Yes
X2718.nifH	Inorganic	N12	72 h	0.2	0.08	1.89	0.64	4.17	0.02	61.38	104.5	0.95	34.36	Yes
X2719.nifH	Inorganic	N12	72 h	0.2	0.08	1.89	0.64	4.17	0.02	61.38	104.5	0.95	34.36	Yes
X2722.nifH	Agarose	N12	72 h	0.2	0.08	1.89	0.64	4.17	0.02	61.38	104.5	0.95	34.36	Yes
X2724.nifH	Alginate	N12	72 h	0.2	0.08	1.89	0.64	4.17	0.02	61.38	104.5	0.95	34.36	Yes
X2725.nifH	Alginate	N12	72 h	0.2	0.08	1.89	0.64	4.17	0.02	61.38	104.5	0.95	34.36	Yes
X2726.nifH	Free Living	N12	72 h	0.2	0.08	1.89	0.64	4.17	0.02	61.38	104.5	0.95	34.36	Yes
X2731.nifH	Agarose	N08	2 h	0.13	0.04	1.06	0.22	1.79	0.02	144.16	234.01	54.99	30.77	Yes
X2733.nifH	Alginate	N08	2 h	0.13	0.04	1.06	0.22	1.79	0.02	144.16	234.01	54.99	30.77	Yes
X2734.nifH	Alginate	N08	2 h	0.13	0.04	1.06	0.22	1.79	0.02	144.16	234.01	54.99	30.77	Yes
X2736.nifH	Free Living	N08	2 h	0.13	0.04	1.06	0.22	1.79	0.02	144.16	234.01	54.99	30.77	Yes
X2737.nifH	Free Living	N08	2 h	0.13	0.04	1.06	0.22	1.79	0.02	144.16	234.01	54.99	30.77	Yes
X2738.nifH	Inorganic	N08	36 h	0.13	0.04	1.06	0.22	1.79	0.02	144.16	234.01	54.99	30.77	Yes
X2739.nifH	Inorganic	N08	36 h	0.13	0.04	1.06	0.22	1.79	0.02	144.16	234.01	54.99	30.77	Yes
X2740.nifH	Agarose	N08	36 h	0.13	0.04	1.06	0.22	1.79	0.02	144.16	234.01	54.99	30.77	Yes
X2742.nifH	Alginate	N08	36 h	0.13	0.04	1.06	0.22	1.79	0.02	144.16	234.01	54.99	30.77	Yes
X2748.nifH	Inorganic	N08	72 h	0.13	0.04	1.06	0.22	1.79	0.02	144.16	234.01	54.99	30.77	Yes
X2750.nifH	Agarose	N08	72 h	0.13	0.04	1.06	0.22	1.79	0.02	144.16	234.01	54.99	30.77	Yes
X2751.nifH	Agarose	N08	72 h	0.13	0.04	1.06	0.22	1.79	0.02	144.16	234.01	54.99	30.77	Yes
X2753.nifH	Alginate	N08	72 h	0.13	0.04	1.06	0.22	1.79	0.02	144.16	234.01	54.99	30.77	Yes
X2758.nifH	Alginate	N08	72 h	0.13	0.04	1.06	0.22	1.79	0.02	144.16	234.01	54.99	30.77	Yes
X2760.nifH	Agarose	N16	2 h	0.45	0.1	1.72	1.74	6.56	0.04	11.02	20.27	0.86	33.61	Yes
X2762.nifH	Agarose	N16	2 h	0.45	0.1	1.72	1.74	6.56	0.04	11.02	20.27	0.86	33.61	Yes
X2764.nifH	Alginate	N16	2 h	0.45	0.1	1.72	1.74	6.56	0.04	11.02	20.27	0.86	33.61	Yes
X2766.nifH	Free Living	N16	2 h	0.45	0.1	1.72	1.74	6.56	0.04	11.02	20.27	0.86	33.61	Yes
X2768.nifH	Inorganic	N16	36 h	0.45	0.1	1.72	1.74	6.56	0.04	11.02	20.27	0.86	33.61	Yes
X2769.nifH	Inorganic	N16	36 h	0.45	0.1	1.72	1.74	6.56	0.04	11.02	20.27	0.86	33.61	Yes
X2770.nifH	Agarose	N16	36 h	0.45	0.1	1.72	1.74	6.56	0.04	11.02	20.27	0.86	33.61	Yes
X2771.nifH	Agarose	N16	36 h	0.45	0.1	1.72	1.74	6.56	0.04	11.02	20.27	0.86	33.61	Yes
X2772.nifH	Agarose	N16	36 h	0.45	0.1	1.72	1.74	6.56	0.04	11.02	20.27	0.86	33.61	Yes
X2774.nifH	Alginate	N16	36 h	0.45	0.1	1.72	1.74	6.56	0.04	11.02	20.27	0.86	33.61	Yes
X2776.nifH	Free Living	N16	36 h	0.45	0.1	1.72	1.74	6.56	0.04	11.02	20.27	0.86	33.61	Yes
X2777.nifH	Free Living	N16	36 h	0.45	0.1	1.72	1.74	6.56	0.04	11.02	20.27	0.86	33.61	Yes
X2781.nifH	Agarose	N16	72 h	0.45	0.1	1.72	1.74	6.56	0.04	11.02	20.27	0.86	33.61	Yes
X2784.nifH	Alginate	N16	72 h	0.45	0.1	1.72	1.74	6.56	0.04	11.02	20.27	0.86	33.61	Yes
X2785.nifH	Alginate	N16	72 h	0.45	0.1	1.72	1.74	6.56	0.04	11.02	20.27	0.86	33.61	Yes
X2786.nifH	Free Living	N16	72 h	0.45	0.1	1.72	1.74	6.56	0.04	11.02	20.27	0.86	33.61	Yes
X2787.nif	Free Living	N16	72 h	0.45	0.1	1.72	1.74	6.56	0.04	11.02	20.27	0.86	33.61	Yes
