# Supplementary material for: Dynamics of diazotroph particle colonization in the Arctic Ocean
Source: ISME J. 2025 May 20;19(1):wraf098. doi: 10.1093/ismejo/wraf098 (PMC12202154; doi:10.1093/ismejo/wraf098)
Supplement: TableS4_wraf098 [file tables4_wraf098.zip › TableS4_wraf098.csv]

Sample	Type	Station	Incubation	NN	PO4	Fe	Chla	SST	NO2	PAR	TIR	Trans	SSS	Sequenced?
X2669.16S	Inorganic	N01	2 h	0.63	0.12	0.1	1.13	9.92	0.07	8.11	13.68	0.84	35.04	Yes
X2671.16S	Agarose	N01	2 h	0.63	0.12	0.1	1.13	9.92	0.07	8.11	13.68	0.84	35.04	Yes
X2672.16S	Agarose	N01	2 h	0.63	0.12	0.1	1.13	9.92	0.07	8.11	13.68	0.84	35.04	Yes
X2673.16S	Alginate	N01	2 h	0.63	0.12	0.1	1.13	9.92	0.07	8.11	13.68	0.84	35.04	Yes
X2675.16S	Alginate	N01	2 h	0.63	0.12	0.1	1.13	9.92	0.07	8.11	13.68	0.84	35.04	Yes
X2676.16S	Free Living	N01	2 h	0.63	0.12	0.1	1.13	9.92	0.07	8.11	13.68	0.84	35.04	Yes
X2678.16S	Inorganic	N01	36 h	0.63	0.12	0.1	1.13	9.92	0.07	8.11	13.68	0.84	35.04	Yes
X2679.16S	Inorganic	N01	36 h	0.63	0.12	0.1	1.13	9.92	0.07	8.11	13.68	0.84	35.04	Yes
X2681.16S	Agarose	N01	36 h	0.63	0.12	0.1	1.13	9.92	0.07	8.11	13.68	0.84	35.04	Yes
X2682.16S	Agarose	N01	36 h	0.63	0.12	0.1	1.13	9.92	0.07	8.11	13.68	0.84	35.04	Yes
X2683.16S	Alginate	N01	36 h	0.63	0.12	0.1	1.13	9.92	0.07	8.11	13.68	0.84	35.04	Yes
X2684.16S	Alginate	N01	36 h	0.63	0.12	0.1	1.13	9.92	0.07	8.11	13.68	0.84	35.04	Yes
X2685.16S	Alginate	N01	36 h	0.63	0.12	0.1	1.13	9.92	0.07	8.11	13.68	0.84	35.04	Yes
X2687.16S	Free Living	N01	36 h	0.63	0.12	0.1	1.13	9.92	0.07	8.11	13.68	0.84	35.04	Yes
X2688.16S	Inorganic	N01	72 h	0.63	0.12	0.1	1.13	9.92	0.07	8.11	13.68	0.84	35.04	Yes
X2691.16S	Agarose	N01	72 h	0.63	0.12	0.1	1.13	9.92	0.07	8.11	13.68	0.84	35.04	Yes
X2692.16S	Agarose	N01	72 h	0.63	0.12	0.1	1.13	9.92	0.07	8.11	13.68	0.84	35.04	Yes
X2693.16S	Alginate	N01	72 h	0.63	0.12	0.1	1.13	9.92	0.07	8.11	13.68	0.84	35.04	Yes
X2694.16S	Alginate	N01	72 h	0.63	0.12	0.1	1.13	9.92	0.07	8.11	13.68	0.84	35.04	Yes
X2695.16S	Alginate	N01	72 h	0.63	0.12	0.1	1.13	9.92	0.07	8.11	13.68	0.84	35.04	Yes
X2696.16S	Free Living	N01	72 h	0.63	0.12	0.1	1.13	9.92	0.07	8.11	13.68	0.84	35.04	Yes
X2697.16S	Free Living	N01	72 h	0.63	0.12	0.1	1.13	9.92	0.07	8.11	13.68	0.84	35.04	Yes
X2698.16S	Inorganic	N12	2 h	0.2	0.08	1.89	0.64	4.17	0.02	61.38	104.5	0.95	34.36	Yes
X2700.16S	Agarose	N12	2 h	0.2	0.08	1.89	0.64	4.17	0.02	61.38	104.5	0.95	34.36	Yes
X2701.16S	Agarose	N12	2 h	0.2	0.08	1.89	0.64	4.17	0.02	61.38	104.5	0.95	34.36	Yes
X2702.16S	Agarose	N12	2 h	0.2	0.08	1.89	0.64	4.17	0.02	61.38	104.5	0.95	34.36	Yes
X2703.16S	Alginate	N12	2 h	0.2	0.08	1.89	0.64	4.17	0.02	61.38	104.5	0.95	34.36	Yes
X2705.16S	Alginate	N12	2 h	0.2	0.08	1.89	0.64	4.17	0.02	61.38	104.5	0.95	34.36	Yes
X2706.16S	Free Living	N12	2 h	0.2	0.08	1.89	0.64	4.17	0.02	61.38	104.5	0.95	34.36	Yes
X2707.16S	Free Living	N12	2 h	0.2	0.08	1.89	0.64	4.17	0.02	61.38	104.5	0.95	34.36	Yes
X2708.16S	Inorganic	N12	36 h	0.2	0.08	1.89	0.64	4.17	0.02	61.38	104.5	0.95	34.36	Yes
X2709.16S	Inorganic	N12	36 h	0.2	0.08	1.89	0.64	4.17	0.02	61.38	104.5	0.95	34.36	Yes
X2710.16S	Agarose	N12	36 h	0.2	0.08	1.89	0.64	4.17	0.02	61.38	104.5	0.95	34.36	Yes
X2711.16S	Agarose	N12	36 h	0.2	0.08	1.89	0.64	4.17	0.02	61.38	104.5	0.95	34.36	Yes
X2712.16S	Agarose	N12	36 h	0.2	0.08	1.89	0.64	4.17	0.02	61.38	104.5	0.95	34.36	Yes
X2713.16S	Alginate	N12	36 h	0.2	0.08	1.89	0.64	4.17	0.02	61.38	104.5	0.95	34.36	Yes
X2714.16S	Alginate	N12	36 h	0.2	0.08	1.89	0.64	4.17	0.02	61.38	104.5	0.95	34.36	Yes
X2715.16S	Alginate	N12	36 h	0.2	0.08	1.89	0.64	4.17	0.02	61.38	104.5	0.95	34.36	Yes
X2716.16S	Free Living	N12	36 h	0.2	0.08	1.89	0.64	4.17	0.02	61.38	104.5	0.95	34.36	Yes
X2717.16S	Free Living	N12	36 h	0.2	0.08	1.89	0.64	4.17	0.02	61.38	104.5	0.95	34.36	Yes
X2718.16S	Inorganic	N12	72 h	0.2	0.08	1.89	0.64	4.17	0.02	61.38	104.5	0.95	34.36	Yes
X2719.16S	Inorganic	N12	72 h	0.2	0.08	1.89	0.64	4.17	0.02	61.38	104.5	0.95	34.36	Yes
X2720.16S	Agarose	N12	72 h	0.2	0.08	1.89	0.64	4.17	0.02	61.38	104.5	0.95	34.36	Yes
X2721.16S	Agarose	N12	72 h	0.2	0.08	1.89	0.64	4.17	0.02	61.38	104.5	0.95	34.36	Yes
X2722.16S	Agarose	N12	72 h	0.2	0.08	1.89	0.64	4.17	0.02	61.38	104.5	0.95	34.36	Yes
X2723.16S	Alginate	N12	72 h	0.2	0.08	1.89	0.64	4.17	0.02	61.38	104.5	0.95	34.36	Yes
X2724.16S	Alginate	N12	72 h	0.2	0.08	1.89	0.64	4.17	0.02	61.38	104.5	0.95	34.36	Yes
X2725.16S	Alginate	N12	72 h	0.2	0.08	1.89	0.64	4.17	0.02	61.38	104.5	0.95	34.36	Yes
X2726.16S	Free Living	N12	72 h	0.2	0.08	1.89	0.64	4.17	0.02	61.38	104.5	0.95	34.36	Yes
X2727.16S	Free Living	N12	72 h	0.2	0.08	1.89	0.64	4.17	0.02	61.38	104.5	0.95	34.36	Yes
X2728.16S	Inorganic	N08	2 h	0.13	0.04	1.06	0.22	1.79	0.02	144.16	234.01	54.99	30.77	Yes
X2729.16S	Inorganic	N08	2 h	0.13	0.04	1.06	0.22	1.79	0.02	144.16	234.01	54.99	30.77	Yes
X2730.16S	Agarose	N08	2 h	0.13	0.04	1.06	0.22	1.79	0.02	144.16	234.01	54.99	30.77	Yes
X2731.16S	Agarose	N08	2 h	0.13	0.04	1.06	0.22	1.79	0.02	144.16	234.01	54.99	30.77	Yes
X2732.16S	Agarose	N08	2 h	0.13	0.04	1.06	0.22	1.79	0.02	144.16	234.01	54.99	30.77	Yes
X2733.16S	Alginate	N08	2 h	0.13	0.04	1.06	0.22	1.79	0.02	144.16	234.01	54.99	30.77	Yes
X2734.16S	Alginate	N08	2 h	0.13	0.04	1.06	0.22	1.79	0.02	144.16	234.01	54.99	30.77	Yes
X2735.16S	Alginate	N08	2 h	0.13	0.04	1.06	0.22	1.79	0.02	144.16	234.01	54.99	30.77	Yes
X2736.16S	Free Living	N08	2 h	0.13	0.04	1.06	0.22	1.79	0.02	144.16	234.01	54.99	30.77	Yes
X2737.16S	Free Living	N08	2 h	0.13	0.04	1.06	0.22	1.79	0.02	144.16	234.01	54.99	30.77	Yes
X2738.16S	Inorganic	N08	36 h	0.13	0.04	1.06	0.22	1.79	0.02	144.16	234.01	54.99	30.77	Yes
X2739.16S	Inorganic	N08	36 h	0.13	0.04	1.06	0.22	1.79	0.02	144.16	234.01	54.99	30.77	Yes
X2740.16S	Agarose	N08	36 h	0.13	0.04	1.06	0.22	1.79	0.02	144.16	234.01	54.99	30.77	Yes
X2741.16S	Agarose	N08	36 h	0.13	0.04	1.06	0.22	1.79	0.02	144.16	234.01	54.99	30.77	Yes
X2742.16S	Agarose	N08	36 h	0.13	0.04	1.06	0.22	1.79	0.02	144.16	234.01	54.99	30.77	Yes
X2743.16S	Alginate	N08	36 h	0.13	0.04	1.06	0.22	1.79	0.02	144.16	234.01	54.99	30.77	Yes
X2744.16S	Alginate	N08	36 h	0.13	0.04	1.06	0.22	1.79	0.02	144.16	234.01	54.99	30.77	Yes
X2745.16S	Alginate	N08	36 h	0.13	0.04	1.06	0.22	1.79	0.02	144.16	234.01	54.99	30.77	Yes
X2746.16S	Free Living	N08	36 h	0.13	0.04	1.06	0.22	1.79	0.02	144.16	234.01	54.99	30.77	Yes
X2747.16S	Free Living	N08	36 h	0.13	0.04	1.06	0.22	1.79	0.02	144.16	234.01	54.99	30.77	Yes
X2748.16S	Inorganic	N08	72 h	0.13	0.04	1.06	0.22	1.79	0.02	144.16	234.01	54.99	30.77	Yes
X2749.16S	Inorganic	N08	72 h	0.13	0.04	1.06	0.22	1.79	0.02	144.16	234.01	54.99	30.77	Yes
X2750.16S	Agarose	N08	72 h	0.13	0.04	1.06	0.22	1.79	0.02	144.16	234.01	54.99	30.77	Yes
X2751.16S	Agarose	N08	72 h	0.13	0.04	1.06	0.22	1.79	0.02	144.16	234.01	54.99	30.77	Yes
X2752.16S	Agarose	N08	72 h	0.13	0.04	1.06	0.22	1.79	0.02	144.16	234.01	54.99	30.77	Yes
X2753.16S	Alginate	N08	72 h	0.13	0.04	1.06	0.22	1.79	0.02	144.16	234.01	54.99	30.77	Yes
X2754.16S	Alginate	N08	72 h	0.13	0.04	1.06	0.22	1.79	0.02	144.16	234.01	54.99	30.77	Yes
X2755.16S	Alginate	N08	72 h	0.13	0.04	1.06	0.22	1.79	0.02	144.16	234.01	54.99	30.77	Yes
X2756.16S	Free Living	N08	72 h	0.13	0.04	1.06	0.22	1.79	0.02	144.16	234.01	54.99	30.77	Yes
X2757.16S	Free Living	N08	72 h	0.13	0.04	1.06	0.22	1.79	0.02	144.16	234.01	54.99	30.77	Yes
X2758.16S	Inorganic	N16	2 h	0.45	0.1	1.72	1.74	6.56	0.04	11.02	20.27	0.86	33.61	Yes
X2759.16S	Inorganic	N16	2 h	0.45	0.1	1.72	1.74	6.56	0.04	11.02	20.27	0.86	33.61	Yes
X2761.16S	Agarose	N16	2 h	0.45	0.1	1.72	1.74	6.56	0.04	11.02	20.27	0.86	33.61	Yes
X2762.16S	Agarose	N16	2 h	0.45	0.1	1.72	1.74	6.56	0.04	11.02	20.27	0.86	33.61	Yes
X2763.16S	Alginate	N16	2 h	0.45	0.1	1.72	1.74	6.56	0.04	11.02	20.27	0.86	33.61	Yes
X2764.16S	Alginate	N16	2 h	0.45	0.1	1.72	1.74	6.56	0.04	11.02	20.27	0.86	33.61	Yes
X2765.16S	Alginate	N16	2 h	0.45	0.1	1.72	1.74	6.56	0.04	11.02	20.27	0.86	33.61	Yes
X2766.16S	Free Living	N16	2 h	0.45	0.1	1.72	1.74	6.56	0.04	11.02	20.27	0.86	33.61	Yes
X2768.16S	Inorganic	N16	36 h	0.45	0.1	1.72	1.74	6.56	0.04	11.02	20.27	0.86	33.61	Yes
X2770.16S	Agarose	N16	36 h	0.45	0.1	1.72	1.74	6.56	0.04	11.02	20.27	0.86	33.61	Yes
X2772.16S	Agarose	N16	36 h	0.45	0.1	1.72	1.74	6.56	0.04	11.02	20.27	0.86	33.61	Yes
X2774.16S	Alginate	N16	36 h	0.45	0.1	1.72	1.74	6.56	0.04	11.02	20.27	0.86	33.61	Yes
X2775.16S	Alginate	N16	36 h	0.45	0.1	1.72	1.74	6.56	0.04	11.02	20.27	0.86	33.61	Yes
X2781.16S	Agarose	N16	72 h	0.45	0.1	1.72	1.74	6.56	0.04	11.02	20.27	0.86	33.61	Yes
X2784.16S	Alginate	N16	72 h	0.45	0.1	1.72	1.74	6.56	0.04	11.02	20.27	0.86	33.61	Yes
X2787.16S	Free Living	N16	72 h	0.45	0.1	1.72	1.74	6.56	0.04	11.02	20.27	0.86	33.61	Yes
