# Supplementary material for: Dynamics of diazotroph particle colonization in the Arctic Ocean
Source: ISME J. 2025 May 20;19(1):wraf098. doi: 10.1093/ismejo/wraf098 (PMC12202154; doi:10.1093/ismejo/wraf098)
Supplement: TableS6_wraf098 [file tables6_wraf098.zip]

Archive with 1 entries (1 files):
- TableS6_wraf098.csv
