# Supplementary material for: Dynamics of diazotroph particle colonization in the Arctic Ocean
Source: ISME J. 2025 May 20;19(1):wraf098. doi: 10.1093/ismejo/wraf098 (PMC12202154; doi:10.1093/ismejo/wraf098)
Supplement: TableS8_wraf098 [file tables8_wraf098.zip › TableS8_wraf098.csv]

Station	Incubation	Type	Number of sample (n)
N01	2 h	Inorganic	1
N01	2 h	Agarose	2
N01	2 h	Alginate	2
N01	2 h	Free Living	1
N01	36 h	Inorganic	2
N01	36 h	Agarose	2
N01	36 h	Alginate	3
N01	36 h	Free Living	1
N01	72 h	Inorganic	1
N01	72 h	Agarose	2
N01	72 h	Alginate	3
N01	72 h	Free Living	2
N12	2 h	Inorganic	1
N12	2 h	Agarose	3
N12	2 h	Alginate	2
N12	2 h	Free Living	2
N12	36 h	Inorganic	2
N12	36 h	Agarose	3
N12	36 h	Alginate	3
N12	36 h	Free Living	2
N12	72 h	Inorganic	2
N12	72 h	Agarose	3
N12	72 h	Alginate	3
N12	72 h	Free Living	2
N08	2 h	Inorganic	2
N08	2 h	Agarose	3
N08	2 h	Alginate	3
N08	2 h	Free Living	2
N08	36 h	Inorganic	2
N08	36 h	Agarose	3
N08	36 h	Alginate	3
N08	36 h	Free Living	2
N08	72 h	Inorganic	2
N08	72 h	Agarose	3
N08	72 h	Alginate	3
N08	72 h	Free Living	2
N16	2 h	Inorganic	2
N16	2 h	Agarose	2
N16	2 h	Alginate	3
N16	2 h	Free Living	1
N16	36 h	Inorganic	1
N16	36 h	Agarose	2
N16	36 h	Alginate	2
N16	72 h	Agarose	1
N16	72 h	Alginate	1
N16	72 h	Free Living	1
